# Supplementary material for: Effects of Pelvic-Floor Muscle Training in Patients with Pelvic Organ Prolapse Approached with Surgery vs. Conservative Treatment: A Systematic Review
Source: J Pers Med. 2022 May 17;12(5):806. doi: 10.3390/jpm12050806 (PMC9142907; doi:10.3390/jpm12050806)
Supplement: Supplementary file 1 [file jpm-12-00806-s001.zip]

Archive with 1 entries (1 files):
- jpm-1668743-supplementary.pdf
